# Supplementary material for: Constructing an Intelligent Model Based on Support Vector Regression to Simulate the Solubility of Drugs in Polymeric Media
Source: Pharmaceuticals (Basel). 2022 Nov 14;15(11):1405. doi: 10.3390/ph15111405 (PMC9696511; doi:10.3390/ph15111405)
Supplement: Supplementary file 1 [file pharmaceuticals-15-01405-s001.zip]

Archive with 1 entries (1 files):
- pharmaceuticals-1925208-supplementary.xlsx
