# Supplementary material for: Constructing an Intelligent Model Based on Support Vector Regression to Simulate the Solubility of Drugs in Polymeric Media
Source: Pharmaceuticals (Basel). 2022 Nov 14;15(11):1405. doi: 10.3390/ph15111405 (PMC9696511; doi:10.3390/ph15111405)
Supplement: Supplementary file 1 [file pharmaceuticals-15-01405-s001.zip › pharmaceuticals-1925208-supplementary.xlsx]

## Sheet: Sheet1
Drug name	Polymer name	Drug molecular weight	Polymer molecular weight	Drug load (wt%)	Experimental Tsol (⁰C)	Reference
Sulfathiazole	Polyvinylpyrrolidone	255.3	10000	100	202.5	22
Sulfathiazole	Polyvinylpyrrolidone	255.3	10000	90	199.9	22
Sulfathiazole	Polyvinylpyrrolidone	255.3	10000	80	195.4	22
Sulfathiazole	Polyvinylpyrrolidone	255.3	10000	70	186.4	22
Sulfathiazole	Polyvinylpyrrolidone	255.3	10000	60	173.2	22
Sulfadimidine	Polyvinylpyrrolidone	278.3	10000	100	198.9	22
Sulfadimidine	Polyvinylpyrrolidone	278.3	10000	90	196.7	22
Sulfadimidine	Polyvinylpyrrolidone	278.3	10000	80	193.8	22
Sulfadimidine	Polyvinylpyrrolidone	278.3	10000	70	189.2	22
Sulfadimidine	Polyvinylpyrrolidone	278.3	10000	60	179.8	22
Sulfadimidine	Polyvinylpyrrolidone	278.3	10000	50	165.1	22
Sulfadimidine	Polyvinylpyrrolidone	278.3	10000	40	146.7	22
Sulfamerazine	Polyvinylpyrrolidone	264.3	10000	100	237.5	22
Sulfamerazine	Polyvinylpyrrolidone	264.3	10000	90	232.7	22
Sulfamerazine	Polyvinylpyrrolidone	264.3	10000	80	230.6	22
Sulfamerazine	Polyvinylpyrrolidone	264.3	10000	70	228.2	22
Sulfamerazine	Polyvinylpyrrolidone	264.3	10000	60	224.3	22
Sulfamerazine	Polyvinylpyrrolidone	264.3	10000	50	209.9	22
Sulfadiazine	Polyvinylpyrrolidone	250.3	10000	100	252.7	22
Sulfadiazine	Polyvinylpyrrolidone	250.3	10000	90	248.2	22
Sulfadiazine	Polyvinylpyrrolidone	250.3	10000	80	244.3	22
Sulfadiazine	Polyvinylpyrrolidone	250.3	10000	70	241.2	22
Sulfadiazine	Polyvinylpyrrolidone	250.3	10000	60	238.3	22
Sulfadiazine	Polyvinylpyrrolidone	250.3	10000	50	233.6	22
Sulfadiazine	Polyvinylpyrrolidone	250.3	10000	40	217.9	22
Sulfathiazole	Soluplus	255.3	118000	0	202.5	22
Sulfathiazole	Soluplus	255.3	118000	10	200.7	22
Sulfathiazole	Soluplus	255.3	118000	20	200	22
Sulfathiazole	Soluplus	255.3	118000	30	195.8	22
Sulfathiazole	Soluplus	255.3	118000	40	191.4	22
Sulfathiazole	Soluplus	255.3	118000	50	183.8	22
Sulfathiazole	Soluplus	255.3	118000	60	170.1	22
Sulfadimidine	Soluplus	278.3	118000	0	198.9	22
Sulfadimidine	Soluplus	278.3	118000	10	197.8	22
Sulfadimidine	Soluplus	278.3	118000	20	196.2	22
Sulfadimidine	Soluplus	278.3	118000	30	193.6	22
Sulfadimidine	Soluplus	278.3	118000	40	189.7	22
Sulfadimidine	Soluplus	278.3	118000	50	183.7	22
Sulfadimidine	Soluplus	278.3	118000	60	173.8	22
Sulfadimidine	Soluplus	278.3	118000	70	165.4	22
Sulfamerazine	Soluplus	264.3	118000	0	237.5	22
Sulfamerazine	Soluplus	264.3	118000	10	233.8	22
Sulfamerazine	Soluplus	264.3	118000	20	231.9	22
Sulfamerazine	Soluplus	264.3	118000	30	230.2	22
Sulfamerazine	Soluplus	264.3	118000	40	228.2	22
Sulfamerazine	Soluplus	264.3	118000	50	224.2	22
Sulfamerazine	Soluplus	264.3	118000	60	214.6	22
Sulfamerazine	Soluplus	264.3	118000	70	201.8	22
Sulfadiazine	Soluplus	250.3	118000	0	252.7	22
Sulfadiazine	Soluplus	250.3	118000	10	247.2	22
Sulfadiazine	Soluplus	250.3	118000	20	244	22
Sulfadiazine	Soluplus	250.3	118000	30	242	22
Sulfadiazine	Soluplus	250.3	118000	40	240	22
Sulfadiazine	Soluplus	250.3	118000	50	237.7	22
Sulfadiazine	Soluplus	250.3	118000	60	234.1	22
Sulfadiazine	Soluplus	250.3	118000	70	227.1	22
Ibuprofen	Soluplus	206.3	118000	56.5049	29.9539	24
Ibuprofen	Soluplus	206.3	118000	56.2136	40.0922	24
Ibuprofen	Soluplus	206.3	118000	58.835	50	24
Ibuprofen	Soluplus	206.3	118000	59.9078	63.7864	24
Ibuprofen	Soluplus	206.3	118000	70.0461	68.4466	24
Ibuprofen	Soluplus	206.3	118000	79.9539	74.2718	24
Ibuprofen	Soluplus	206.3	118000	89.8618	76.0194	24
Ibuprofen	Soluplus	206.3	118000	100	77.767	24
Naproxen	Soluplus	230.3	118000	30	53.5252	24
Naproxen	Soluplus	230.3	118000	40	96.1151	24
Naproxen	Soluplus	230.3	118000	50	122.014	24
Naproxen	Soluplus	230.3	118000	60.2381	135.252	24
Naproxen	Soluplus	230.3	118000	80	152.518	24
Naproxen	Soluplus	230.3	118000	100	159.424	24
Acetaminophen	Soluplus	151.2	118000	39.9287	123.269	24
Acetaminophen	Soluplus	151.2	118000	49.9762	145.192	24
Acetaminophen	Soluplus	151.2	118000	60.0238	155.577	24
Acetaminophen	Soluplus	151.2	118000	79.905	167.115	24
Acetaminophen	Soluplus	151.2	118000	100	171.731	24
Itraconazole	Soluplus	705.6	118000	30.095	150.962	24
Itraconazole	Soluplus	705.6	118000	39.9287	155	24
Itraconazole	Soluplus	705.6	118000	60.0238	163.077	24
Itraconazole	Soluplus	705.6	118000	79.905	164.808	24
Itraconazole	Soluplus	705.6	118000	100	167.692	24
Ibuprofen Sodium	Soluplus	228.3	118000	20.0475	165.962	24
Ibuprofen Sodium	Soluplus	228.3	118000	29.8812	184.423	24
Ibuprofen Sodium	Soluplus	228.3	118000	39.9287	186.731	24
Ibuprofen Sodium	Soluplus	228.3	118000	60.0238	194.808	24
Ibuprofen Sodium	Soluplus	228.3	118000	79.905	197.115	24
Ibuprofen Sodium	Soluplus	228.3	118000	100	198.269	24
Naproxen	Copovidone	230.3	57500	49.8783	115	24
Naproxen	Copovidone	230.3	57500	60.0973	128.636	24
Naproxen	Copovidone	230.3	57500	90.0243	154.091	24
Naproxen	Copovidone	230.3	57500	100	159.091	24
Acetaminophen	Copovidone	151.2	57500	49.8783	135.909	24
Acetaminophen	Copovidone	151.2	57500	59.854	150.909	24
Acetaminophen	Copovidone	151.2	57500	70.073	162.273	24
Acetaminophen	Copovidone	151.2	57500	80.0487	166.818	24
Acetaminophen	Copovidone	151.2	57500	90.0243	171.818	24
Acetaminophen	Copovidone	151.2	57500	100	171.818	24
Nifedipine	Copovidone	346.3	57500	31.8735	139.545	24
Nifedipine	Copovidone	346.3	57500	40.6326	151.818	24
Nifedipine	Copovidone	346.3	57500	61.0706	161.818	24
Nifedipine	Copovidone	346.3	57500	80.292	170.455	24
Nifedipine	Copovidone	346.3	57500	100	173.182	24
Itraconazole	Copovidone	705.6	57500	19.9513	135.909	24
Itraconazole	Copovidone	705.6	57500	39.9027	155.909	24
Itraconazole	Copovidone	705.6	57500	60.0973	162.727	24
Itraconazole	Copovidone	705.6	57500	80.0487	165	24
Itraconazole	Copovidone	705.6	57500	100	167.727	24
Ibuprofen Sodium	Copovidone	228.3	57500	19.9513	166.818	24
Ibuprofen Sodium	Copovidone	228.3	57500	29.927	175	24
Ibuprofen Sodium	Copovidone	228.3	57500	39.9027	179.091	24
Ibuprofen Sodium	Copovidone	228.3	57500	59.854	188.182	24
Ibuprofen Sodium	Copovidone	228.3	57500	80.0487	197.727	24
Ibuprofen Sodium	Copovidone	228.3	57500	100	196.818	24
D-Mannitol	1,3-bis(2-pyrrolidone-1-yl) butane	182.2	222.3	4.96454	88.1818	25
D-Mannitol	1,3-bis(2-pyrrolidone-1-yl) butane	182.2	222.3	9.92908	112.841	25
D-Mannitol	1,3-bis(2-pyrrolidone-1-yl) butane	182.2	222.3	14.8936	123.182	25
D-Mannitol	1,3-bis(2-pyrrolidone-1-yl) butane	182.2	222.3	20.0946	135.114	25
D-Mannitol	1,3-bis(2-pyrrolidone-1-yl) butane	182.2	222.3	29.7872	149.432	25
D-Mannitol	1,3-bis(2-pyrrolidone-1-yl) butane	182.2	222.3	49.8818	165.341	25
D-Mannitol	1,3-bis(2-pyrrolidone-1-yl) butane	182.2	222.3	80.1418	174.886	25
D-Mannitol	1,3-bis(2-pyrrolidone-1-yl) butane	182.2	222.3	100	175.682	25
D-Mannitol	PVP K15	182.2	8000	16.5485	126.364	25
D-Mannitol	PVP K15	182.2	8000	21.7494	135.114	25
D-Mannitol	PVP K15	182.2	8000	32.8605	154.205	25
D-Mannitol	PVP K15	182.2	8000	43.2624	163.75	25
D-Mannitol	PVP K15	182.2	8000	52.9551	170.114	25
D-Mannitol	PVP K15	182.2	8000	62.8842	172.5	25
D-Mannitol	PVP K15	182.2	8000	82.2695	174.091	25
D-Mannitol	PVP K15	182.2	8000	100	174.886	25
D-Mannitol	PVP K12	182.2	2500	15.8392	125.568	25
D-Mannitol	PVP K12	182.2	2500	21.0402	137.5	25
D-Mannitol	PVP K12	182.2	2500	31.2057	156.591	25
D-Mannitol	PVP K12	182.2	2500	51.3002	170.114	25
D-Mannitol	PVP K12	182.2	2500	80.8511	174.091	25
D-Mannitol	PVP K12	182.2	2500	100	174.091	25
Indomethacin	PVP K12	357.8	2500	61.4486	106.432	25
Indomethacin	PVP K12	357.8	2500	71.028	131.081	25
Indomethacin	PVP K12	357.8	2500	80.8411	149.243	25
Indomethacin	PVP K12	357.8	2500	100	160.054	25
Indomethacin	PVP K25	357.8	31000	62.1495	111.622	25
Indomethacin	PVP K25	357.8	31000	71.729	133.243	25
Indomethacin	PVP K25	357.8	31000	100	159.622	25
Indomethacin	PVP/VA	357.8	57500	41.3551	103.838	25
Indomethacin	PVP/VA	357.8	57500	51.4019	109.892	25
Indomethacin	PVP/VA	357.8	57500	61.215	129.784	25
Indomethacin	PVP/VA	357.8	57500	71.028	144.919	25
Indomethacin	PVP/VA	357.8	57500	80.8411	154.865	25
Indomethacin	PVP/VA	357.8	57500	100	160.054	25
Indomethacin	Polyvinyl Acetate	357.8	83000	10.2804	104.27	25
Indomethacin	Polyvinyl Acetate	357.8	83000	20.5607	122	25
Indomethacin	Polyvinyl Acetate	357.8	83000	30.3738	134.108	25
Indomethacin	Polyvinyl Acetate	357.8	83000	40.4206	142.324	25
Indomethacin	Polyvinyl Acetate	357.8	83000	60.7477	153.568	25
Indomethacin	Polyvinyl Acetate	357.8	83000	100	160.486	25
Nifedipine	PVP K12	346.3	2500	30.9133	108.704	25
Nifedipine	PVP K12	346.3	2500	41.2178	119.815	25
Nifedipine	PVP K12	346.3	2500	51.0539	140.185	25
Nifedipine	PVP K12	346.3	2500	61.1241	154.074	25
Nifedipine	PVP K12	346.3	2500	100	172.13	25
Nifedipine	PVP/VA	346.3	57500	30.9133	120.278	25
Nifedipine	PVP/VA	346.3	57500	41.452	130.926	25
Nifedipine	PVP/VA	346.3	57500	51.0539	150.833	25
Nifedipine	PVP/VA	346.3	57500	61.1241	161.481	25
Nifedipine	PVP/VA	346.3	57500	80.7963	169.815	25
Nifedipine	PVP/VA	346.3	57500	100	172.593	25
Nifedipine	Polyvinyl Acetate	346.3	83000	9.83607	117.963	25
Nifedipine	Polyvinyl Acetate	346.3	83000	20.1405	139.722	25
Nifedipine	Polyvinyl Acetate	346.3	83000	30.2108	154.074	25
Nifedipine	Polyvinyl Acetate	346.3	83000	40.281	159.167	25
Nifedipine	Polyvinyl Acetate	346.3	83000	50.3513	164.722	25
Nifedipine	Polyvinyl Acetate	346.3	83000	80.3279	171.204	25
Nifedipine	Polyvinyl Acetate	346.3	83000	100	173.056	25
Chloramphenicol	Polyvinylpyrrolidone	323.1	10000	90	144.53	26
Chloramphenicol	Polyvinylpyrrolidone	323.1	10000	85	138.71	26
Chloramphenicol	Polyvinylpyrrolidone	323.1	10000	8	130.78	26
Chloramphenicol	Polyvinylpyrrolidone	323.1	10000	75	119.23	26
Chloramphenicol	Polyvinylpyrrolidone	323.1	10000	70	95.52	26
Chloramphenicol	Polyvinyl Acetate	323.1	40000	90	148.53	26
Chloramphenicol	Polyvinyl Acetate	323.1	40000	85	147.16	26
Chloramphenicol	Polyvinyl Acetate	323.1	40000	8	144.29	26
Chloramphenicol	Polyvinyl Acetate	323.1	40000	75	140.11	26
Chloramphenicol	Polyvinyl Acetate	323.1	40000	70	135.55	26
Chloramphenicol	Polyvinyl Acetate	323.1	40000	65	130.57	26
Chloramphenicol	Soluplus	323.1	118000	90	147.16	26
Chloramphenicol	Soluplus	323.1	118000	85	143.37	26
Chloramphenicol	Soluplus	323.1	118000	8	139.53	26
Chloramphenicol	Soluplus	323.1	118000	75	131.32	26
Chloramphenicol	Soluplus	323.1	118000	70	123.6	26
Chloramphenicol	Soluplus	323.1	118000	65	109.62	26
Celecoxib	Polyvinylpyrrolidone	381.4	10000	95	159	26
Celecoxib	Polyvinylpyrrolidone	381.4	10000	90	153.45	26
Celecoxib	Polyvinylpyrrolidone	381.4	10000	85	141.49	26
Celecoxib	Polyvinylpyrrolidone	381.4	10000	8	126.65	26
Celecoxib	Polyvinyl Acetate	381.4	40000	85	160.04	26
Celecoxib	Polyvinyl Acetate	381.4	40000	8	154.29	26
Celecoxib	Polyvinyl Acetate	381.4	40000	75	148.95	26
Celecoxib	Polyvinyl Acetate	381.4	40000	70	142.13	26
Celecoxib	Polyvinyl Acetate	381.4	40000	65	137.69	26
Celecoxib	Polyvinyl Acetate	381.4	40000	60	131.43	26
Celecoxib	Soluplus	381.4	118000	85	154.87	26
Celecoxib	Soluplus	381.4	118000	8	146.26	26
Celecoxib	Soluplus	381.4	118000	75	137.41	26
Celecoxib	Soluplus	381.4	118000	70	118.63	26
Paracetamol	Polyvinylpyrrolidone	151.2	10000	90	166.1	26
Paracetamol	Polyvinylpyrrolidone	151.2	10000	85	161.76	26
Paracetamol	Polyvinylpyrrolidone	151.2	10000	8	155.9	26
Paracetamol	Polyvinylpyrrolidone	151.2	10000	75	148.91	26
Paracetamol	Polyvinylpyrrolidone	151.2	10000	70	139.56	26
Paracetamol	Polyvinylpyrrolidone	151.2	10000	65	131.55	26
Paracetamol	Polyvinyl Acetate	151.2	40000	90	168.46	26
Paracetamol	Polyvinyl Acetate	151.2	40000	85	167.96	26
Paracetamol	Polyvinyl Acetate	151.2	40000	8	167.98	26
Paracetamol	Polyvinyl Acetate	151.2	40000	75	166.77	26
Paracetamol	Polyvinyl Acetate	151.2	40000	70	164.71	26
Paracetamol	Polyvinyl Acetate	151.2	40000	65	161.14	26
Paracetamol	Polyvinyl Acetate	151.2	40000	60	157.81	26
Paracetamol	Polyvinyl Acetate	151.2	40000	55	150.98	26
Paracetamol	Soluplus	151.2	118000	90	168.07	26
Paracetamol	Soluplus	151.2	118000	85	167.28	26
Paracetamol	Soluplus	151.2	118000	8	165.75	26
Paracetamol	Soluplus	151.2	118000	75	163.09	26
Paracetamol	Soluplus	151.2	118000	70	158.13	26
Paracetamol	Soluplus	151.2	118000	65	152.12	26
Paracetamol	Soluplus	151.2	118000	60	144.75	26
Paracetamol	Soluplus	151.2	118000	55	134.08	26
Paracetamol	PVP/VA 335	151.2	28000	95	172	27
Paracetamol	PVP/VA 335	151.2	28000	90	171.5	27
Paracetamol	PVP/VA 335	151.2	28000	85	169.7	27
Paracetamol	PVP/VA 335	151.2	28000	80	168.8	27
Paracetamol	PVP/VA 335	151.2	28000	75	168.6	27
Paracetamol	PVP/VA 335	151.2	28000	70	167	27
Paracetamol	PVP/VA 335	151.2	28000	65	165.1	27
Paracetamol	PVP/VA 335	151.2	28000	60	163.5	27
Chloramphenicol	PVP/VA 535	323.1	36700	95	151.2	27
Chloramphenicol	PVP/VA 535	323.1	36700	90	150.5	27
Chloramphenicol	PVP/VA 535	323.1	36700	85	149.1	27
Chloramphenicol	PVP/VA 535	323.1	36700	80	146.7	27
Chloramphenicol	PVP/VA 535	323.1	36700	75	143.9	27
Chloramphenicol	PVP/VA 535	323.1	36700	70	140.2	27
Celecoxib	PVP/VA 635	381.4	38200	95	163.8	27
Celecoxib	PVP/VA 635	381.4	38200	90	162.8	27
Celecoxib	PVP/VA 635	381.4	38200	85	161.1	27
Celecoxib	PVP/VA 635	381.4	38200	80	158.3	27
Celecoxib	PVP/VA 635	381.4	38200	75	154.5	27
Celecoxib	PVP/VA 635	381.4	38200	70	150.1	27
Celecoxib	PVP/VA 635	381.4	38200	65	148.3	27
Indomethacin	PVP/VA 735	357.8	56700	95	161.8	27
Indomethacin	PVP/VA 735	357.8	56700	90	160.8	27
Indomethacin	PVP/VA 735	357.8	56700	85	159.4	27
Indomethacin	PVP/VA 735	357.8	56700	80	156.9	27
Indomethacin	PVP/VA 735	357.8	56700	75	152.3	27
Indomethacin	PVP/VA 735	357.8	56700	70	147.3	27
Indomethacin	PVP/VA 735	357.8	56700	65	140.5	27
Indomethacin	PVP/VA 735	357.8	56700	60	132.4	27
Felodipine	PVP K17	384.3	10000	95	141.5	27
Felodipine	PVP K17	384.3	10000	90	140.5	27
Felodipine	PVP K17	384.3	10000	85	139.2	27
Felodipine	PVP K17	384.3	10000	80	137.3	27
Felodipine	PVP K17	384.3	10000	75	134.9	27
Felodipine	PVP K17	384.3	10000	70	132	27
D-Mannitol	PVP K15	182.2	8000	22.2477	128.765	28
D-Mannitol	PVP K15	182.2	8000	32.5688	146.049	28
D-Mannitol	PVP K15	182.2	8000	43.3486	155.926	28
D-Mannitol	PVP K15	182.2	8000	53.211	160.864	28
D-Mannitol	PVP K15	182.2	8000	63.0734	163.333	28
D-Mannitol	PVP K15	182.2	8000	82.1101	165.185	28
D-Mannitol	PVP K15	182.2	8000	100	166.42	28
Indomethacin	PVP/VA	357.8	57500	41.2178	108.652	28
Indomethacin	PVP/VA	357.8	57500	51.0539	115.955	28
Indomethacin	PVP/VA	357.8	57500	61.3583	129.438	28
Indomethacin	PVP/VA	357.8	57500	70.9602	144.045	28
Indomethacin	PVP/VA	357.8	57500	80.7963	153.596	28
Indomethacin	PVP/VA	357.8	57500	100	160.899	28
Nifedipine	PVP/VA	346.3	57500	25.7611	122.135	28
Nifedipine	PVP/VA	346.3	57500	30.9133	126.629	28
Nifedipine	PVP/VA	346.3	57500	41.2178	137.303	28
Nifedipine	PVP/VA	346.3	57500	51.0539	150.225	28
Nifedipine	PVP/VA	346.3	57500	61.1241	160.337	28
Nifedipine	PVP/VA	346.3	57500	100	172.135	28
